# Supplementary material for: A Dual-Scale Encapsulation Strategy for Phase Change Materials: GTS-PEG for Efficient Heat Storage and Release
Source: Nanomaterials (Basel). 2025 Dec 16;15(24):1887. doi: 10.3390/nano15241887 (PMC12736329; doi:10.3390/nano15241887)
Supplement: Supplementary file 1 [file nanomaterials-15-01887-s001.zip]

Archive with 1 entries (1 files):
- nanomaterials-3961140-supplementary.pdf
